# Supplementary material for: Expression of NK Cell Receptor Ligands on Leukemic Cells Is Associated with the Outcome of Childhood Acute Leukemia
Source: Cancers (Basel). 2021 May 11;13(10):2294. doi: 10.3390/cancers13102294 (PMC8151902; doi:10.3390/cancers13102294)
Supplement: Supplementary file 1 [file cancers-13-02294-s001.zip]

Archive with 1 entries (1 files):
- cancers-1175385-supplementary.pdf
